# Supplementary material for: Targeting nanoparticles to lung cancer-derived A549 cells based on changes on interstitial stiffness in biomimetic models
Source: iScience. 2024 Sep 23;27(10):111015. doi: 10.1016/j.isci.2024.111015 (PMC11492096; doi:10.1016/j.isci.2024.111015)
Supplement: Table S1. Upregulated GO and KEGG pathways for TC plastic - stiff biomimetics including gene intersections, related to Figure 2 and Tables 1 and 3 [file mmc2.xlsx]

## Sheet: Table S1
Table S1: Upregulated GO and KEGG pathways for TC plastic - stiff biomimetics including gene intersections, related to Figure 1 and Table 1 and 3.
source	term_name	term_id	highlighted	adjusted_p_value	negative_log10_of_adjusted_p_value	term_size	query_size	intersection_size	effective_domain_size	intersections
GO:BP	ribosome biogenesis	GO:0042254	TRUE	6.13236e-18	17.2124	322	567	47	21031	MRPL20,PES1,NOC2L,SART1,NGDN,FTSJ3,DKC1,NSUN5,EBNA1BP2,UTP14A,NOP14,MRTO4,SURF6,RRS1,RSL24D1,ERAL1,FBL,NOLC1,PA2G4,ZNF593,RAN,NIP7,RRP1,NOP58,EXOSC5,WDR74,EXOSC8,METTL17,GNL3L,EXOSC9,NOP9,TSR2,RPP25,SNU13,LAS1L,NOL10,NOM1,MRM2,ZNF622,EXOSC2,MRPL44,MRM3,EMG1,IMP4,EXOSC1,KRI1,RRN3
GO:BP	organonitrogen compound metabolic process	GO:1901564	TRUE	1.94195e-13	12.7118	5986	567	253	21031	MRPL24,HYOU1,MRPL20,PRELID1,NUDC,NNMT,DNAJC7,APLP1,MRPL51,NDUFA1,EIF5AL1,EIF3C,RNF187,SELENOS,CHMP2A,MYDGF,NDUFS6,GADD45A,HSPA5,NGDN,ATP5ME,CDK5RAP1,SEM1,PFDN2,GSR,MRPL27,PSMC3,ATG3,NAA20,SAT1,FECH,NSUN5,ERP29,NDUFV1,PMM2,PSMA5,NDUFS3,FKBP5,CCT3,MRPS28,NDUFS2,NQO1,MAPKAPK5,LDHB,PDIA6,HARS2,ODC1,ATP5MG,PDIA4,RBCK1,ALDH2,TRAP1,ARIH2,NDUFB1,PMVK,ADA,NDUFB3,PSMD7,SDHB,PSMD13,ADI1,DRG1,RSL24D1,AK5,STO…
GO:BP	mitochondrion organization	GO:0007005	TRUE	7.22141e-10	9.14138	495	567	46	21031	PRELID1,NDUFA1,ATG3,COX17,NDUFS3,COX14,RAB5IF,NDUFS2,NDUFB1,NDUFB3,STOML2,NDUFB10,TIMM50,UQCRFS1,PARL,TOMM7,ATAD3A,CHCHD2,DNAJC11,FIS1,UQCC3,GCLC,TOMM40,BCL2L2,COX16,ECSIT,CDC37,RCC1L,PET117,BECN1,BCS1L,NDUFB8,HRK,NDUFS1,MFN2,CERS1,BBC3,TACO1,MICOS10,MIGA2,MMP9,CHCHD6,SDHAF3,POLG2,ENDOG,MSTO1
GO:BP	respiratory electron transport chain	GO:0022904	TRUE	3.82198e-09	8.41771	122	567	22	21031	NDUFA1,NDUFS6,UQCRH,NDUFV1,NDUFS3,COX6C,NDUFS2,NDUFB1,NDUFB3,SDHB,UQCRQ,NDUFB10,UQCRFS1,UQCRHL,CHCHD2,UQCC3,UQCR11,COX6A1,NDUFB8,NDUFS1,SLC25A18,POLG2
GO:BP	RNA modification	GO:0009451	TRUE	0.00028212	3.54957	182	567	20	21031	SNRPG,CDK5RAP1,FTSJ3,DKC1,PUS1,NSUN5,SNRPD2,SNRPF,FBL,ALKBH3,SNRPD3,OSGEP,MRM2,THADA,MRM3,EMG1,TYW1,TRMU,APOBEC3H,CTU1
GO:BP	regulation of intrinsic apoptotic signaling pathway	GO:2001242	TRUE	0.00130154	2.88554	182	567	19	21031	HYOU1,NOC2L,SELENOS,ERP29,NDUFS3,TRAP1,EIF5A,PARL,DNAJA1,FIS1,BCL2L2,MAGEA6,CREB3,BECN1,ARHGEF2,BBC3,MMP9,FYN,RRN3
GO:BP	cellular response to stress	GO:0033554	TRUE	0.00221124	2.65536	1770	567	82	21031	HYOU1,DNAJC7,SELENOS,CEBPG,GADD45A,HSPA5,SEM1,TRPM2,GSR,PRDX5,FECH,ERP29,MANF,NQO1,MAPKAPK5,PDIA6,APTX,PDIA4,SSRP1,TRAP1,STOML2,XRCC6,STX4,TOMM7,DNAJA1,WDR59,MAPK12,CHCHD2,SRXN1,SIRT6,CALR,PDCD6,HMGB2,COPS5,BRAT1,NTHL1,IRF3,THOC5,BCL2L2,MAGEA6,ALKBH3,SGF29,CDC37,MCM7,CREB3,AUP1,MAP4K4,BECN1,SNW1,NSMCE4A,SMARCD2,RUVBL2,MCRS1,LIG1,ARHGEF2,MFN2,BMP7,ZNF830,BBC3,RECQL5,KMT5A,TFIP11,VASH1,APOD,MMP9,SM…
GO:BP	RNA localization	GO:0006403	TRUE	0.00435245	2.36127	197	567	19	21031	SRSF7,SEM1,DKC1,CCT3,FBL,UPF3B,RAN,NOP58,CCT5,THOC5,MRPL18,NUP210,RUVBL2,GLE1,MAGOH,NPIPA1,THOC1,DDX19B,HNRNPA1L2
GO:BP	U2-type prespliceosome assembly	GO:1903241	TRUE	0.00579257	2.23713	24	567	7	21031	SNRPG,SF3A3,HTATSF1,SNRPD2,SNRPF,SF3B2,SNRPD3
GO:BP	mitotic metaphase chromosome alignment	GO:0007080	TRUE	0.0122705	1.91114	61	567	10	21031	NUDC,CHMP2A,RRS1,CHMP5,BOD1,VPS4A,CHMP4A,BECN1,CDT1,ANKRD53
GO:BP	cytochrome complex assembly	GO:0017004	TRUE	0.0289531	1.5383	41	567	8	21031	COX17,COX14,UQCRFS1,UQCC3,COX16,PET117,BCS1L,TACO1
GO:BP	tRNA metabolic process	GO:0006399	TRUE	0.0322047	1.49208	206	567	18	21031	CDK5RAP1,PUS1,HARS2,HARS1,DTD1,EXOSC8,GTF3C6,EXOSC9,RPP25,KARS1,OSGEP,TARS2,THADA,EXOSC2,TYW1,FARS2,TRMU,CTU1
KEGG	Parkinson disease	KEGG:05012	FALSE	2.73671e-11	10.5628	265	310	38	8484	NDUFA1,NDUFS6,HSPA5,UQCRH,SEM1,PSMC3,NDUFV1,PSMA5,NDUFS3,COX6C,NDUFS2,TRAP1,NDUFB1,NDUFB3,PSMD7,SDHB,UQCRQ,PSMD13,PSMB5,NDUFB10,UQCRFS1,UQCRHL,PSMA7,PSMB6,UCHL1,PSMC1,UQCR11,ATP5PB,PSMB1,COX6A1,TXN2,NDUFB8,PSMD3,ADRM1,NDUFS1,MFN2,UBE2J2,CALML6
KEGG	Prion disease	KEGG:05020	FALSE	2.67996e-10	9.57187	271	310	37	8484	NDUFA1,NDUFS6,HSPA5,UQCRH,SEM1,PSMC3,NDUFV1,PSMA5,NDUFS3,COX6C,NDUFS2,NDUFB1,NDUFB3,PSMD7,STIP1,SDHB,UQCRQ,PSMD13,PSMB5,NDUFB10,UQCRFS1,UQCRHL,MAPK12,PSMA7,PSMB6,PSMC1,UQCR11,ATP5PB,PSMB1,CREB3,COX6A1,NDUFB8,PSMD3,ADRM1,NDUFS1,RYR1,FYN
KEGG	Amyotrophic lateral sclerosis	KEGG:05014	FALSE	2.98712e-08	7.52475	363	310	40	8484	SRSF7,NDUFA1,NDUFS6,HSPA5,UQCRH,SEM1,PSMC3,NDUFV1,PSMA5,NDUFS3,COX6C,NDUFS2,NDUFB1,NDUFB3,PSMD7,SDHB,UQCRQ,PSMD13,PSMB5,NDUFB10,UQCRFS1,ATG101,UQCRHL,MAPK12,PSMA7,PSMB6,TOMM40,PSMC1,UQCR11,ATP5PB,PSMB1,NUP210,COX6A1,BECN1,NDUFB8,PSMD3,ADRM1,NDUFS1,GLE1,HNRNPA1L2
KEGG	Huntington disease	KEGG:05016	FALSE	3.78589e-08	7.42183	305	310	36	8484	NDUFA1,NDUFS6,UQCRH,SEM1,PSMC3,CLTA,NDUFV1,PSMA5,NDUFS3,COX6C,NDUFS2,NDUFB1,NDUFB3,PSMD7,SDHB,UQCRQ,PSMD13,PSMB5,NDUFB10,UQCRFS1,ATG101,UQCRHL,PSMA7,PSMB6,PSMC1,UQCR11,ATP5PB,PSMB1,CREB3,COX6A1,BECN1,NDUFB8,PSMD3,ADRM1,NDUFS1,BBC3
KEGG	Oxidative phosphorylation	KEGG:00190	FALSE	5.03483e-08	7.29802	134	310	23	8484	NDUFA1,NDUFS6,ATP5ME,UQCRH,COX17,NDUFV1,NDUFS3,COX6C,NDUFS2,ATP5MG,NDUFB1,NDUFB3,SDHB,UQCRQ,ATP6V1E1,NDUFB10,UQCRFS1,UQCRHL,UQCR11,ATP5PB,COX6A1,NDUFB8,NDUFS1
KEGG	Pathways of neurodegeneration - multiple diseases	KEGG:05022	FALSE	8.65535e-08	7.06272	474	310	46	8484	NDUFA1,NDUFS6,HSPA5,UQCRH,SEM1,PSMC3,NDUFV1,PSMA5,NDUFS3,COX6C,NDUFS2,TRAP1,NDUFB1,NDUFB3,PSMD7,SDHB,UQCRQ,PSMD13,WNT7B,PSMB5,PPID,NDUFB10,UQCRFS1,ATG101,UQCRHL,MAPK12,PSMA7,PSMB6,UCHL1,TOMM40,PSMC1,UQCR11,ATP5PB,PSMB1,LRP5,COX6A1,BECN1,NDUFB8,PSMD3,ADRM1,NDUFS1,MFN2,UBE2J2,CHRM1,CALML6,RYR1
KEGG	Thermogenesis	KEGG:04714	FALSE	1.41583e-07	6.84899	232	310	30	8484	NDUFA1,NDUFS6,ATP5ME,UQCRH,COX17,NDUFV1,NDUFS3,COX14,COX6C,NDUFS2,ATP5MG,NDUFB1,NDUFB3,SDHB,UQCRQ,NDUFB10,UQCRFS1,UQCRHL,MAPK12,SIRT6,COX16,UQCR11,ATP5PB,CREB3,COX6A1,NDUFB8,SMARCD2,NDUFS1,SLC25A20,PRDM16
KEGG	Proteasome	KEGG:03050	FALSE	6.43298e-07	6.19159	46	310	13	8484	SEM1,PSMC3,PSMA5,PSMD7,PSMD13,PSMB5,PSMA7,PSME2,PSMB6,PSMC1,PSMB1,PSMD3,ADRM1
KEGG	Alzheimer disease	KEGG:05010	FALSE	1.56495e-06	5.8055	382	310	38	8484	NDUFA1,NDUFS6,UQCRH,SEM1,PSMC3,NDUFV1,PSMA5,NDUFS3,COX6C,NDUFS2,NDUFB1,NDUFB3,PSMD7,SDHB,UQCRQ,PSMD13,WNT7B,PSMB5,PPID,NDUFB10,UQCRFS1,ATG101,UQCRHL,PSMA7,PSMB6,PSMC1,UQCR11,ATP5PB,PSMB1,LRP5,COX6A1,BECN1,NDUFB8,PSMD3,ADRM1,NDUFS1,CHRM1,CALML6
KEGG	Non-alcoholic fatty liver disease	KEGG:04932	FALSE	0.000353827	3.45121	154	310	19	8484	NDUFA1,NDUFS6,UQCRH,NDUFV1,NDUFS3,COX6C,NDUFS2,NDUFB1,NDUFB3,SDHB,UQCRQ,NDUFB10,UQCRFS1,UQCRHL,MAPK12,UQCR11,COX6A1,NDUFB8,NDUFS1
KEGG	Diabetic cardiomyopathy	KEGG:05415	FALSE	0.000481558	3.31735	202	310	22	8484	NDUFA1,NDUFS6,UQCRH,GSR,NDUFV1,NDUFS3,COX6C,NDUFS2,NDUFB1,NDUFB3,SDHB,UQCRQ,NDUFB10,UQCRFS1,UQCRHL,MAPK12,UQCR11,ATP5PB,COX6A1,NDUFB8,NDUFS1,MMP9
KEGG	Metabolic pathways	KEGG:01100	FALSE	0.000889838	3.05069	1537	310	87	8484	NNMT,NDUFA1,NDUFS6,ATP5ME,UQCRH,GSR,SAT1,FECH,COX17,NDUFV1,PMM2,UAP1L1,NDUFS3,COX6C,NDUFS2,NQO1,LDHB,ODC1,ATP5MG,ALDH2,NDUFB1,PMVK,ADA,NDUFB3,GALK2,SDHB,UQCRQ,ADI1,NANS,AK5,ST3GAL5,ADSL,ATP6V1E1,NDUFB10,UQCRFS1,UQCRHL,MDH2,SIRT6,UCK2,GBA2,INPP5K,GSTO1,ACAD8,BLVRB,SPR,GCLC,DDOST,MTHFD1L,UQCR11,ATP5PB,COX6A1,CHPF,NDUFB8,LAP3,PTGES2,UROS,ITPA,TK2,GALNS,NDUFS1,CERS1,MMAB,COQ6,EXTL3,FCSK,ALDH1A1,PEMT,…
KEGG	Chemical carcinogenesis - reactive oxygen species	KEGG:05208	FALSE	0.00205543	2.6871	221	310	22	8484	NDUFA1,NDUFS6,UQCRH,NDUFV1,NDUFS3,COX6C,NDUFS2,NQO1,NDUFB1,NDUFB3,SDHB,UQCRQ,NDUFB10,UQCRFS1,UQCRHL,MAPK12,GSTO1,UQCR11,ATP5PB,COX6A1,NDUFB8,NDUFS1
KEGG	Spinocerebellar ataxia	KEGG:05017	FALSE	0.0217856	1.66183	141	310	15	8484	SEM1,PSMC3,PSMA5,PSMD7,PSMD13,PSMB5,ATG101,PSMA7,PSMB6,PSMC1,PSMB1,BECN1,PSMD3,ADRM1,RYR1
KEGG	Spliceosome	KEGG:03040	FALSE	0.0234581	1.62971	174	310	17	8484	SRSF7,SNRPG,HNRNPM,SF3A3,SART1,SNRPD2,SNRPF,SNRNP200,SF3B2,SNRPD3,SMNDC1,SNW1,SNU13,MAGOH,THOC1,HNRNPA1L2,RP9
