# Supplementary material for: Targeting nanoparticles to lung cancer-derived A549 cells based on changes on interstitial stiffness in biomimetic models
Source: iScience. 2024 Sep 23;27(10):111015. doi: 10.1016/j.isci.2024.111015 (PMC11492096; doi:10.1016/j.isci.2024.111015)
Supplement: Table S2. Downregulated GO and KEGG pathways for TC plastic - stiff Biomimetics including gene intersections, related to Figure 2 and Tables 2 and 3 [file mmc3.xlsx]

## Sheet: Table S2
Table S2: Downregulated GO and KEGG pathways for TC plastic - stiff Biomimetics including gene intersections, related to Figure 1 and Table 2 and 3.
source	term_name	term_id	highlighted	adjusted_p_value	negative_log10_of_adjusted_p_value	term_size	query_size	intersection_size	effective_domain_size	intersections
GO:BP	regulation of RNA biosynthetic process	GO:2001141	TRUE	1.43548e-12	11.843	3464	473	148	21031	NTS,ID1,PICALM,RBPJ,SLC40A1,TBX18,ZKSCAN8,AHR,REL,LMO4,JMJD1C,BBX,HIVEP2,MITF,LCOR,CTDSPL2,KDM5B,MAML2,ZNF675,ZNF449,EPC1,KLF3,ZNF704,BIRC2,EGLN1,RIPK2,DENND4A,IKZF2,DMTF1,NFIA,KMT2A,CSRNP1,ID4,ZNF532,KLF5,ZFHX3,DTX3L,STRN3,MED17,H1-4,MSL2,NR3C1,NRIP1,CREBBP,PAWR,KMT2E,ZMYM2,NCOA1,MAP3K13,MAPK7,BAZ2B,FAM220A,ONECUT2,PER2,ARID5B,PTGIS,SOX6,ACTB,ZBTB25,STK36,FZD2,ZNF148,TRAF6,RBAK,ZNF624,RUNX1,MTER…
GO:BP	anatomical structure morphogenesis	GO:0009653	TRUE	7.57896e-06	5.12039	2684	473	106	21031	ID1,CPLANE1,PICALM,RBPJ,SLC40A1,TBX18,WDR72,IFT80,HSPG2,LMO4,APAF1,LMBRD1,SHROOM3,FGFR4,KDM5B,VIL1,FRS2,TMEM106B,CD109,HEG1,ITGA1,FRAS1,LATS2,INSIG2,ROBO1,TTN,PTPRD,NOX1,EGLN1,RHOU,ERAP1,NFIA,LAMB3,CPB2,CSRNP1,ARHGAP12,IGF1R,ID4,ZMYM3,KLF5,CAPRIN1,TGFBR2,NR3C1,ANK3,IQGAP1,CREBBP,AKAP13,CFL2,NCOA1,NEDD4L,MAP3K13,DOCK5,MAPK7,SEC24B,FEZ2,ONECUT2,SLIT3,COCH,ARID5B,PTGIS,SOX6,ACTB,RAP2A,FZD2,TRAF6,TAN…
GO:BP	cellular response to endogenous stimulus	GO:0071495	TRUE	0.00558597	2.2529	1432	473	60	21031	LEPROT,ID1,AKAP9,RBPJ,AHR,APAF1,CTDSPL2,FGFR4,DUSP3,KDM5B,VIL1,FRS2,CD109,KLF3,LATS2,INSIG2,ROBO1,RIPK2,C2CD5,NFIA,KMT2A,IGF1R,FNTA,STRN3,PCSK6,SLC38A9,TGFBR2,NR3C1,IQGAP1,CREBBP,TNS2,NCOA1,MAPK7,ONECUT2,SLIT3,SOX6,ACTB,SCNN1D,CLDN1,RAPGEF2,SMAD5,ONECUT1,FAT4,UCN2,OR51E2,FBN2,HYAL1,THRB,NR3C2,PTGER1,EPHA4,HGF,RGS9,AKAP7,TRPV1,ZEB1,GATA6,PID1,PTPRE,LEPR
KEGG	Herpes simplex virus 1 infection	KEGG:05168	FALSE	0.000294564	3.53082	506	233	33	8484	APAF1,ZNF675,BIRC2,TAB2,TRAF6,RBAK,ZNF624,IFNAR1,ZNF484,ZNF607,ZNF254,ZNF562,ZNF680,ZNF430,TLR3,ZNF416,ZNF543,ZNF555,ZNF708,ZNF548,ZNF426,ZNF765,ZNF605,ZNF841,ZNF175,ZNF19,ZNF714,ZNF836,ZNF529,ZNF845,ZNF550,ZNF107,ZNF233
KEGG	Transcriptional misregulation in cancer	KEGG:05202	FALSE	0.00796347	2.0989	192	233	16	8484	REL,JMJD1C,MITF,KLF3,BIRC2,KMT2A,IGF1R,TGFBR2,PER2,RUNX1,TAF15,POLK,ZEB1,CDK14,TRAF1,PBX3
