# Supplementary material for: Targeting nanoparticles to lung cancer-derived A549 cells based on changes on interstitial stiffness in biomimetic models
Source: iScience. 2024 Sep 23;27(10):111015. doi: 10.1016/j.isci.2024.111015 (PMC11492096; doi:10.1016/j.isci.2024.111015)
Supplement: Table S3. Upregulated GO and KEGG pathways for TC plastic - soft biomimetics including gene intersections, related to Figure 2 and Tables 1 and 3 [file mmc4.xlsx]

## Sheet: Table S3
Table S3: Upregulated GO and KEGG pathways for TC plastic - soft biomimetics including gene intersections, related to Figure 1 and Table 1 and 3.
source	term_name	term_id	highlighted	adjusted_p_value	negative_log10_of_adjusted_p_value	term_size	query_size	intersection_size	effective_domain_size	intersections
GO:BP	DNA-templated DNA replication	GO:0006261	TRUE	1.35081e-13	12.8694	162	401	26	21031	RRM2B,BCL6,CDC7,SAMHD1,POLA2,RECQL4,GINS3,MCM8,ASF1A,BLM,MCM5,POLQ,MCM10,GMNN,TONSL,ORC5,TIPIN,DNA2,DSCC1,POLB,RFC3,ORC3,TICRR,MCIDAS,ORC1,METTL4
GO:BP	cell cycle	GO:0007049	TRUE	7.19544e-10	9.14294	1819	401	81	21031	CCAR1,GSPT1,MELK,LIPA,NDC1,SHB,RACGAP1,RRM2B,TOP2A,BUB1,BCL6,IQGAP2,BMAL1,CDC7,CIT,TUBG1,HMGA2,CCNF,ZNF207,CENPU,ERCC6L,GINS3,MCM8,WDR76,BLM,TAOK3,SEPTIN11,CCNA2,PNPT1,MCM5,FANCI,NCAPD3,GTF2H1,CCDC124,NAA50,SMC1A,SLX4,CDC20,ERCC4,KLHL18,KLHL42,GMNN,LPIN1,SEPTIN6,ETS1,TIPIN,KIF14,DNA2,DSCC1,KIF20A,MEIOC,DPF1,HUS1,ZW10,SEPTIN3,FANCD2,MASTL,MAD2L1,MAPK4,TICRR,TUBGCP3,MCIDAS,KNSTRN,TUBAL3,NUDT6,MYBL1…
GO:BP	DNA duplex unwinding	GO:0032508	TRUE	7.19762e-06	5.14281	80	401	13	21031	TOP2A,RECQL4,GINS3,MCM8,BLM,MCM5,POLQ,SUPV3L1,ASCC1,DNA2,DSCC1,RFC3,GTF2H2C
GO:BP	cell division	GO:0051301	TRUE	9.6165e-05	4.01698	656	401	35	21031	RACGAP1,TOP2A,BUB1,THOC2,WWTR1,IQGAP2,CDC7,CIT,HMGA2,CCNF,ZNF207,ERCC6L,BLM,SEPTIN11,CCNA2,MCM5,NCAPD3,CCDC124,SMC1A,CDC20,KLHL18,KLHL42,SEPTIN6,TIPIN,KIF14,KIF20A,ZW10,SEPTIN3,MASTL,MAD2L1,KNSTRN,ANAPC1,KLHL13,HOXB4,BORA
GO:BP	organelle fission	GO:0048285	TRUE	0.00226783	2.64439	495	401	27	21031	NDC1,RACGAP1,TOP2A,BUB1,MTFR1,TUBG1,ZNF207,PPARG,NCAPD3,SMC1A,SLX4,CDC20,ERCC4,KIF14,MEIOC,ZW10,GDAP1,FANCD2,MASTL,MAD2L1,KNSTRN,MYBL1,MTFR2,FBXO43,FANCA,RAD51B,BORA
GO:BP	proton transmembrane transport	GO:1902600	TRUE	0.00459343	2.33786	159	401	14	21031	ATP6,COX1,ATP8,NDUFA4,ATP6V0A2,ATP5MF,CYC1,ATP5PF,ND5,UQCR10,SLC9B2,ATP6V0A4,SLC25A22,ATP5MGL
GO:BP	alcohol biosynthetic process	GO:0046165	TRUE	0.0219883	1.65781	135	401	12	21031	LIPA,CYP51A1,PGP,HMGCR,HSD17B7,NSDHL,MVD,PTS,ISYNA1,LSS,ACER2,P2RY6
GO:BP	G2/M transition of mitotic cell cycle	GO:0000086	TRUE	0.0275037	1.56061	138	401	12	21031	MELK,RRM2B,CDC7,BLM,TAOK3,CCNA2,KIF14,HUS1,MASTL,TICRR,ORC1,RAD51B
GO:BP	cellular respiration	GO:0045333	TRUE	0.0396907	1.40131	244	401	16	21031	ATP6,COX1,ATP8,NDUFA4,MTFR1,ATP5MF,CYC1,ATP5PF,ND5,UQCR10,PNPT1,SLC25A22,COQ10B,BLOC1S1,TEFM,MTFR2
GO:BP	DNA replication checkpoint signaling	GO:0000076	TRUE	0.0458537	1.33863	19	401	5	21031	TIPIN,DNA2,HUS1,TICRR,ORC1
KEGG	Fanconi anemia pathway	KEGG:03460	FALSE	0.00477943	2.32062	54	208	8	8484	BLM,FANCI,SLX4,ERCC4,FANCD2,POLH,FANCC,FANCA
KEGG	Steroid biosynthesis	KEGG:00100	FALSE	0.0102887	1.98764	20	208	5	8484	LIPA,CYP51A1,HSD17B7,NSDHL,LSS
KEGG	Cell cycle	KEGG:04110	FALSE	0.0128258	1.89192	157	208	13	8484	BUB1,CDC7,CCNA2,MCM5,SMC1A,CDC20,ORC5,MAD2L1,ORC3,TICRR,ORC1,ANAPC1,E2F2
KEGG	Oxidative phosphorylation	KEGG:00190	FALSE	0.0461151	1.33616	134	208	11	8484	ATP6,COX1,ATP8,NDUFA4,ATP6V0A2,ATP5MF,CYC1,ATP5PF,ND5,UQCR10,ATP6V0A4
