# Supplementary material for: Targeting nanoparticles to lung cancer-derived A549 cells based on changes on interstitial stiffness in biomimetic models
Source: iScience. 2024 Sep 23;27(10):111015. doi: 10.1016/j.isci.2024.111015 (PMC11492096; doi:10.1016/j.isci.2024.111015)
Supplement: Table S4. Downregulated GO and KEGG pathways for TC plastic - soft biomimetics including gene intersections, related to Figure 2 and Tables 2 and 3 [file mmc5.xlsx]

## Sheet: Table S4
Table S4: Downregulated GO and KEGG pathways for TC plastic - soft biomimetics including gene intersections, related to Figure 1 and Table 2 and 3.
source	term_name	term_id	highlighted	adjusted_p_value	negative_log10_of_adjusted_p_value	term_size	query_size	intersection_size	effective_domain_size	intersections
GO:BP	anatomical structure morphogenesis	GO:0009653	TRUE	3.28056e-06	5.48405	2684	347	85	21031	BAMBI,PSMB10,TPM1,SMARCD3,ADAM15,JAG2,COL18A1,TNFAIP2,SEMA3B,MOV10,MATN2,SMAD3,MAP2,HSPB1,APOH,FGL1,SHROOM1,EEF2K,DNM2,EDN1,GAA,SOX12,HES1,FGFRL1,CIB1,EVL,CST3,OBSCN,ARHGAP4,LFNG,ELF3,FGFR2,KDM6B,STAT6,CLDN3,AXIN2,VAV2,AGR2,ITPKA,EPHA10,MAGI2,RFX2,CRABP2,CDH3,WNT6,TTLL1,ACRBP,PHLDB1,KNDC1,IFT172,CTNND2,KLF4,CAMK1,LRG1,RILPL1,RNF207,WARS2,COL1A1,HNF1B,LRIG3,DLL4,CHRNA10,SPINT1,TAFA5,HPN,TBX1,PACSI…
GO:BP	cell projection organization	GO:0030030	TRUE	0.0123539	1.9082	1613	347	51	21031	TPM1,PRKCD,SEMA3B,MOV10,MATN2,ENKD1,MAP2,UNC119B,EEF2K,DNM2,EDN1,HES1,CIB1,EVL,OBSCN,ARHGAP4,CEP89,FGFR2,CDK10,VAV2,IFT22,TTC12,ITPKA,DNAJB13,EPHA10,MAGI2,RFX2,CRABP2,TTLL1,KNDC1,IFT172,CTNND2,KLF4,CAMK1,WDR90,RILPL1,NRTN,B9D2,FOXO6,PACSIN1,L1CAM,PFN4,PHACTR1,SEMA5B,CTNNA2,CRPPA,RABL2A,TMEM232,NGEF,SCIN,CNTN6
GO:BP	negative regulation of cell population proliferation	GO:0008285	TRUE	0.0375432	1.42547	701	347	28	21031	TPM1,COL18A1,SMAD3,APOH,IRF1,HES1,FGFRL1,CIB1,FGFR2,IFITM1,CLDN3,AXIN2,CDK10,MAGI2,PLAAT4,ADAMTS8,IFT172,KLF4,SPEG,DLL4,SPINT1,TAFA5,HPN,XDH,A4GNT,PARP10,SOX2,SCIN
