# Supplementary material for: Targeting nanoparticles to lung cancer-derived A549 cells based on changes on interstitial stiffness in biomimetic models
Source: iScience. 2024 Sep 23;27(10):111015. doi: 10.1016/j.isci.2024.111015 (PMC11492096; doi:10.1016/j.isci.2024.111015)
Supplement: Table S5. Upregulated GO and KEGG pathways for TC plastic - overlapping stiff/soft biomimetics including gene intersections, related to Figure 2 and Tables 1 and 3 [file mmc6.xlsx]

## Sheet: Table S5
Table S5: Upregulated GO and KEGG pathways for TC plastic - overlapping stiff/soft biomimetics including gene intersections, related to Figure 1 and Table 1 and 3.
source	term_name	term_id	highlighted	adjusted_p_value	negative_log10_of_adjusted_p_value	term_size	query_size	intersection_size	effective_domain_size	intersections
GO:BP	ncRNA metabolic process	GO:0034660	TRUE	1.93843e-11	10.7125	640	943	76	21031	MARS1,GARS1,AARS1,IARS1,WARS1,TARS1,NOP2,FOSL1,NARS1,HENMT1,TSEN15,SNAPC1,ZMPSTE24,TRUB1,HSD17B10,INTS7,DARS2,DDX56,GTPBP4,EPRS1,RRP9,NPM3,UTP15,WT1,RPP40,METTL16,POP1,WDR12,DCAF13,TDRKH,TSNAX,LARS2,MTO1,TRMT112,BUD23,SREBF1,MARS2,NHP2,TFB2M,DUS2,DDX10,UTP11,ZNHIT6,RRP12,TRUB2,UTP18,HNRNPA2B1,ESF1,BYSL,ELOB,NOTCH3,BMS1,AGO3,SARS2,NOP10,NSUN2,ELOC,CTU2,LAGE3,EARS2,PDCD11,WDR4,DHX37,RRP36,EXOSC4,DD…
GO:BP	cell cycle process	GO:0022402	TRUE	1.92085e-10	9.71651	1276	943	117	21031	CDKN1A,BCAT1,LIF,CYP1A1,PCNA,RPS27L,TACC2,CKS2,ESPL1,CDC25B,NEK2,PLK1,WDR62,MDM2,FOXM1,DLGAP5,ZWINT,GLI1,KIF2C,PRC1,WNT5A,TACC3,CENPX,CCNB1,AURKA,TPX2,GTSE1,EREG,BIRC5,CCNB2,CCDC69,CENPF,LSM10,CCNO,CENPM,PTTG1,CENPA,ZMPSTE24,CHORDC1,CENPK,PCLAF,CENPN,PSRC1,BUB1B,TUBE1,NUF2,TRIAP1,KIF4A,CKS1B,INTS7,BRCA1,SPAG5,SSTR5,CDC6,CDKN3,CDC45,E2F1,CDCA5,TIMELESS,TUBGCP2,ECD,KIF23,CDCA8,NABP2,MCM2,MND1,RAD51…
GO:BP	mitochondrial gene expression	GO:0140053	TRUE	6.21151e-10	9.2068	163	943	33	21031	GARS1,HSD17B10,MPV17L2,MRPS23,DARS2,MRPS10,MTG2,MRPL47,GFM1,TBRG4,TSFM,LARS2,MTO1,MRPS12,TWNK,TUFM,AURKAIP1,C1QBP,TFB2M,TRUB2,MRPL13,MRPL49,MRPL12,MRPL46,MRPS35,UQCC2,SARS2,MRPS15,MRPL16,MRPL40,EARS2,SLC25A33,MTERF1
GO:BP	organonitrogen compound metabolic process	GO:1901564	TRUE	1.44298e-09	8.84074	5986	943	368	21031	PSAT1,CHAC1,CDKN1A,BCAT1,MARS1,CEMIP,ABCG2,MTHFD2,TRIB3,GARS1,SLC6A9,EPHA2,ADAM23,AARS1,FAS,PCSK9,SUCLA2,SLC51B,GALNT9,FBXO2,ADM2,IARS1,TRIML2,TIGAR,SPATA18,CTSL,CHST6,LIF,WARS1,CYP1A1,SMOX,EIF2S2,DCLK1,PMAIP1,SLC52A1,BAX,PFKFB2,GCNT3,EPHB3,GGH,COASY,RPS27L,HAP1,ND2,TARS1,DDB2,ETF1,ESPL1,SESN2,GNE,G6PD,HSPH1,PDK4,SRGN,CDC25B,NME1,COL3A1,NEK2,LRP8,ECM1,ABCA12,NUDT9,PLK1,MDM2,IRAK2,NUDT15,DHCR24,KY…
GO:BP	small molecule metabolic process	GO:0044281	TRUE	7.57196e-09	8.12079	1813	943	145	21031	PSAT1,BCAT1,ABCG2,MTHFD2,TRIB3,GARS1,AKR1B10,ACOX2,EPHA2,SCD,PCSK9,SUCLA2,TIGAR,EPHX1,ALDH1A3,CYP1A1,PMAIP1,SLC52A1,PFKFB2,AKR1B15,GGH,COASY,FASN,ND2,AKR1C1,SESN2,GNE,G6PD,PDK4,RDH10,NME1,OAS1,FDXR,NUDT9,NUDT15,DHCR24,KYNU,MVK,PYCR1,ND4L,SLC27A5,INSIG1,MTRR,FADS2,ND4,GCLM,ATP5MC1,REXO2,CD320,EBP,ND1,FDFT1,PSPH,ZMPSTE24,NT5C2,DPM3,CTPS1,CYP27C1,ELOVL6,HSD17B10,DPEP1,ENPP3,AK1,CYGB,PLA2G7,TAFAZZIN,…
GO:BP	DNA metabolic process	GO:0006259	TRUE	2.86798e-08	7.54242	1040	943	96	21031	CDKN1A,AEN,TIGAR,BAX,PCNA,DDB2,SESN2,NME1,NEK2,PLK1,FOXM1,NUDT15,GLI1,CENPX,UBE2T,AIFM1,MTRR,EREG,REXO2,CENPF,PTTG1,ZMPSTE24,NPAS2,PCLAF,HMGB3,EOMES,DNMT1,WRAP53,NUDT1,GINS2,BRCA1,CDC6,PSMD14,HMGA1,TYMS,GLRX2,CDC45,CDCA5,TIMELESS,GTPBP4,ERCC8,RNASEH1,NABP2,MCM2,GRWD1,WT1,MND1,RAD51C,MUTYH,PHB1,ZNF365,PIF1,APOBEC3B,FUS,MTA2,TWNK,SFPQ,MCM3,CINP,NHP2,PRKCQ,LONP1,RAD54L,FEN1,FH,RUVBL1,HNRNPA2B1,BANF1…
GO:BP	mitochondrion organization	GO:0007005	TRUE	1.07631e-05	4.96806	495	943	53	21031	TIGAR,SPATA18,PMAIP1,BAX,HAP1,ND2,SESN2,AIFM1,AURKA,ND4,GCLM,ND1,HSPA4,HAX1,GHITM,HSD17B10,TAFAZZIN,TRIAP1,NDUFS5,HIGD1A,HSPA9,RAB29,SCO1,ZDHHC6,PTCD2,UQCC4,LETM1,NDUFAB1,APOO,NDUFAF2,NDUFAF1,CAMKMT,PHB1,PIF1,FMC1,TIMM10,TWNK,SREBF1,NDUFAF8,PGAM5,SQSTM1,LONP1,NDUFA9,MAIP1,EDNRA,ADCK1,UQCC2,PARK7,NDUFAF5,SLC25A33,NDUFAF6,SLC4A5,NDUFAF4
GO:BP	electron transport chain	GO:0022900	TRUE	1.16207e-05	4.93477	175	943	28	21031	COX2,ND2,COX3,ND4L,CCNB1,ISCU,ND4,CYTB,ND1,GHITM,TAFAZZIN,NDUFS5,ALDH4A1,ND3,GLRX2,ETFA,COX8A,COX7B,NDUFAB1,NDUFAF1,POR,NQO2,NDUFA9,FDX2,IDH3B,COA6,PARK7,ETFDH
GO:BP	cellular lipid metabolic process	GO:0044255	TRUE	0.000271365	3.56645	1005	943	82	21031	TRIB3,AKR1B10,ACOX2,SCD,PCSK9,EPHX1,ALDH1A3,CYP1A1,BAX,AKR1B15,FASN,AKR1C1,SESN2,PDK4,RDH10,LRP8,ABCA12,MVK,ST6GALNAC4,SLC27A5,INSIG1,FADS2,FDFT1,ZMPSTE24,DPM3,CYP27C1,ELOVL6,HSD17B10,GLA,CYGB,PLA2G7,TAFAZZIN,BRCA1,PCYT2,DHRS9,APOC1,SYNJ2,CYP3A7,SLC27A2,CHKA,MID1IP1,FDPS,ETFA,SLC27A4,ELOVL4,NDUFAB1,ACSL1,NAGLU,ABHD6,GDPD1,MTLN,LIPE,ABHD4,TNFRSF1A,DGKG,SREBF1,AGAP2,PTGES,ACOT7,ECH1,DGKA,GPAT3,PLCG…
GO:BP	cellular response to stress	GO:0033554	TRUE	0.000496406	3.30416	1770	943	125	21031	CHAC1,CDKN1A,TRIB3,EPHA2,FAS,PCSK9,AEN,TIGAR,SPATA18,TM7SF3,SESN1,PMAIP1,BAX,PCNA,RPS27L,DDB2,SESN2,G6PD,PDK4,FOSL1,PLK1,SCARA5,MDM2,FOXM1,NUDT15,PYCR1,CENPX,INSIG1,UBE2T,AIFM1,IER5,GTSE1,SDF2L1,CLPB,ZMAT3,PTTG1,ZMPSTE24,CHORDC1,NPAS2,PCLAF,PHLDA3,ETV5,WRAP53,TRIAP1,MPV17L2,NUDT1,MSRA,TNFRSF10B,AQP3,INTS7,GINS2,BRCA1,PSMD14,HMGA1,MMP2,SLC7A11,UPP1,GLRX2,CDC45,E2F1,CDCA5,FBXO22,TIMELESS,CHKA,EPRS1…
GO:BP	organic substance catabolic process	GO:1901575	TRUE	0.00316609	2.49948	2074	943	138	21031	CHAC1,CEMIP,TRIB3,AKR1B10,ACOX2,PCSK9,SUCLA2,FBXO2,TIGAR,SPATA18,CTSL,CYP1A1,SMOX,PMAIP1,BAX,PFKFB2,ETF1,SESN2,NUDT9,PLK1,MDM2,NUDT15,KYNU,WNT5A,AIFM1,MTRR,AURKA,ZMPSTE24,ABCC2,PSMC4,NT5C2,HSD17B10,DPEP1,ENPP3,GLA,PLA2G7,DHX34,NUDT1,ENO3,CACNG7,ALDH4A1,PSMD14,MMP2,ZFAND2A,UPP1,POLR2G,APOC1,E2F1,LNPEP,ISG15,TIMP4,FBXO22,SLC27A2,ERCC8,RNASEH1,WFS1,ETFA,SLC27A4,HMOX1,NOTUM,SPP1,PSMD2,PLCD4,CTSV,METT…
GO:BP	carbohydrate derivative metabolic process	GO:1901135	TRUE	0.0040428	2.39332	1091	943	83	21031	CEMIP,AKR1B10,EPHA2,SUCLA2,SLC51B,GALNT9,FBXO2,TIGAR,CTSL,CHST6,BAX,PFKFB2,GCNT3,COASY,ND2,AKR1C1,GNE,G6PD,PDK4,NME1,NUDT9,NUDT15,MVK,ND4L,ST6GALNAC4,SULF2,ND4,ATP5MC1,ND1,NT5C2,DPM3,CTPS1,CHST11,ELOVL6,ENPP3,GLA,AK1,TAFAZZIN,NDUFS5,GART,PHLDA1,NUDT1,ENO3,ND3,TYMS,UPP1,GALNT13,SLC27A2,ELOVL4,DHODH,NDUFAB1,CHST2,DTYMK,ACSL1,NAGLU,PDHX,ABHD6,BPGM,APOBEC3B,GNPDA1,NUDT5,MPP1,UGGT1,ACOT7,NDUFA9,GPAT3,…
GO:BP	fibroblast proliferation	GO:0048144	TRUE	0.00462458	2.33493	110	943	18	21031	CDKN1A,LIF,BAX,CKS2,COL3A1,WNT5A,IFI30,CCNB1,EREG,ZMPSTE24,CKS1B,CDC6,E2F1,ECD,FTH1,FBLN1,PRDX1,SPHK1
GO:BP	mitochondrial RNA metabolic process	GO:0000959	TRUE	0.00604469	2.21863	52	943	12	21031	GARS1,HSD17B10,DARS2,TBRG4,MTO1,TWNK,TFB2M,MRPL12,SARS2,EARS2,SLC25A33,MTERF1
GO:BP	[2Fe-2S] cluster assembly	GO:0044571	TRUE	0.00761101	2.11856	11	943	6	21031	ISCU,NFS1,BOLA2,GLRX3,NDUFAB1,FDX2
GO:BP	mitochondrial potassium ion transmembrane transport	GO:0140141	TRUE	0.0100439	1.9981	4	943	4	21031	GHITM,ABCB8,CCDC51,LETM1
GO:BP	methylation	GO:0032259	TRUE	0.0101404	1.99395	268	943	30	21031	ETF1,NOP2,MTRR,HENMT1,ZMPSTE24,EOMES,HSD17B10,DNMT1,TYMS,WT1,METTL16,CAMKMT,MTO1,TRMT112,BUD23,MTA2,TFB2M,METTL13,NTMT1,PRDM13,ECE2,EZH2,NDUFAF5,NSUN2,WDR4,EEF2KMT,COQ3,PAX6,PPM1D,MTAP
GO:BP	homeostatic process	GO:0042592	TRUE	0.0108051	1.96637	1712	943	116	21031	CEMIP,VDR,GDF15,ACOX2,SCD,FAS,PCSK9,PMAIP1,BAX,HAP1,AKR1C1,UBASH3B,TSC22D3,SESN2,G6PD,PDK4,COL3A1,MCOLN2,ABCA12,OAS1,SLC17A7,ATP1B3,SCARA5,WNT5A,ANK2,KCNN4,INSIG1,ISCU,DOCK10,GCLM,BIRC5,CCNB2,PECAM1,S1PR1,GHITM,SLC1A5,ELOVL6,ENPP3,BOLA2,MBP,AQP3,TIAM1,HSPA9,CLIC4,SLC7A11,SCO1,GLRX2,ABCB8,NMUR2,LNPEP,ISG15,CCDC51,WHRN,WFS1,GLRX3,HMOX1,HOXC10,SPP1,LETM1,ACSL1,NDUFAF2,NAGLU,ABHD6,BPGM,MTLN,CNNM2,ABH…
GO:BP	positive regulation of biological process	GO:0048518	TRUE	0.0194045	1.7121	6250	943	341	21031	UNC13A,CDKN1A,MARS1,CEMIP,CD70,GRHL3,TRIB3,VDR,GDF15,SLC6A9,EPHA2,ULBP1,SCD,SLC7A1,FAS,PCSK9,SLC51B,ADM2,TIGAR,EDA2R,CTSL,LIF,TM7SF3,WARS1,ALDH1A3,ACTA2,CYP1A1,SESN1,PMAIP1,BAX,PFKFB2,EPHB3,PCNA,RPS27L,HAP1,AKR1C1,VIPR1,ESPL1,SERPINB7,SESN2,TNFSF9,NCR3LG1,NOP2,G6PD,HSPH1,RDH10,CDC25B,FOSL1,NME1,COL3A1,NEK2,MCOLN2,LRP8,ECM1,ABCA12,OAS1,SEMA6B,PLK1,ATP1B3,ETV4,WDR62,MDM2,IRAK2,FOXM1,HMGN5,DLGAP5,SY…
GO:BP	terpenoid metabolic process	GO:0006721	TRUE	0.0201444	1.69584	99	943	16	21031	AKR1B10,ALDH1A3,CYP1A1,AKR1B15,AKR1C1,RDH10,LRP8,FDFT1,CYP27C1,DHRS9,CYP3A7,FDPS,LIPE,SDR16C5,DGAT2,ALDH1A2
GO:BP	nuclear DNA replication	GO:0033260	TRUE	0.0246908	1.60747	41	943	10	21031	PCNA,ZMPSTE24,CDC45,MCM2,MCM3,FEN1,DBF4B,RAD51,TERF1,RTEL1
GO:BP	response to xenobiotic stimulus	GO:0009410	TRUE	0.0316424	1.49973	432	943	40	21031	CDKN1A,CYB5B,TIGAR,EPHX1,CYP1A1,SMOX,PCNA,AKR1C1,FOSL1,LRP8,MDM2,NUDT15,GCLM,CENPF,CYTB,ND1,CCNO,ABCC2,NPAS2,CTPS1,DPEP1,MMP2,TYMS,CYP3A7,E2F1,ACSL1,KCNH2,SREBF1,POR,RAD54L,LYN,PFAS,KCNK3,RET,BLOC1S3,PAX6,NFATC2,SLC28A2,LCK,CARD9
GO:BP	regulation of cellular component organization	GO:0051128	TRUE	0.0381114	1.41894	2425	943	151	21031	UNC13A,CDKN1A,GRHL3,GDF15,EPHA2,PCSK9,TIGAR,LIF,WARS1,PMAIP1,BAX,EPHB3,MCTP1,HAP1,ETF1,ESPL1,SESN2,G6PD,NEK2,LRP8,SLC17A7,SEMA6B,PLK1,WDR62,MDM2,FOXM1,DLGAP5,ZWINT,OLFM1,WNT5A,TACC3,PRKCH,CCNB1,AURKA,TPX2,EREG,BIRC5,CENPF,HAX1,ZMPSTE24,CHORDC1,S1PR1,GHITM,AP2S1,PSRC1,BUB1B,NUF2,TRIAP1,CGNL1,TIAM1,CACNG7,VASP,BRCA1,SPAG5,CLIC4,CDC6,SLC7A11,RAB29,APOC1,FSTL4,IFRD1,CLEC7A,TPBG,RTN4IP1,DDX56,ISG15,ZD…
KEGG	Aminoacyl-tRNA biosynthesis	KEGG:00970	FALSE	1.5174e-05	4.8189	44	506	14	8484	MARS1,GARS1,AARS1,IARS1,WARS1,TARS1,NARS1,DARS2,EPRS1,LARS2,MARS2,SARS2,EARS2,PSTK
KEGG	Metabolic pathways	KEGG:01100	FALSE	0.00011112	3.95421	1537	506	134	8484	PSAT1,CHAC1,BCAT1,MARS1,MTHFD2,AKR1B10,ACOX2,SCD,SUCLA2,GALNT9,COX2,TIGAR,ALDH1A3,CYP1A1,SMOX,PFKFB2,AKR1B15,GCNT3,COASY,FASN,ND2,AKR1C1,GNE,G6PD,RDH10,NME1,NUDT9,COX3,DHCR24,KYNU,MVK,PYCR1,ND4L,ST6GALNAC4,SLC27A5,FADS2,ND4,GCLM,ATP5MC1,EBP,NFS1,CYTB,ND1,FDFT1,PSPH,NT5C2,DPM3,CTPS1,ELOVL6,HSD17B10,ENPP3,GLA,AK1,DNMT1,PLA2G7,NDUFS5,GART,ENO3,ALDH4A1,ND3,PCYT2,TYMS,DHRS9,L2HGDH,UPP1,SYNJ2,CYP3A7,GA…
KEGG	p53 signaling pathway	KEGG:04115	FALSE	0.00062269	3.20573	74	506	16	8484	CDKN1A,FAS,SESN1,PMAIP1,BAX,DDB2,SESN2,MDM2,CCNB1,GTSE1,CCNB2,ZMAT3,TNFRSF10B,TNFRSF10A,SERPINB5,PPM1D
KEGG	Cell cycle	KEGG:04110	FALSE	0.00201334	2.69608	157	506	24	8484	CDKN1A,PCNA,ESPL1,CDC25B,PLK1,MDM2,CCNB1,CCNB2,PTTG1,BUB1B,CDC6,CDC45,E2F1,CDCA5,MCM2,CCNH,NDC80,MCM3,ORC6,DBF4B,PKMYT1,AURKB,ANAPC2,CDC25C
