# Supplementary material for: Targeting nanoparticles to lung cancer-derived A549 cells based on changes on interstitial stiffness in biomimetic models
Source: iScience. 2024 Sep 23;27(10):111015. doi: 10.1016/j.isci.2024.111015 (PMC11492096; doi:10.1016/j.isci.2024.111015)
Supplement: Table S6. Downregulate GO and KEGG pathways for TC plastic - overlapping stiff/soft biomimetics including gene intersections, related to Figure 2 and Tables 2 and 3 [file mmc7.xlsx]

## Sheet: Table S6
Table S6: Downregulate GO and KEGG pathways for TC plastic - overlapping stiff/soft biomimetics including gene intersections, related to Figure 1 and Table 2 and 3.
source	term_name	term_id	highlighted	adjusted_p_value	negative_log10_of_adjusted_p_value	term_size	query_size	intersection_size	effective_domain_size	intersections
GO:BP	anatomical structure development	GO:0048856	TRUE	2.82556e-26	25.5489	5899	959	429	21031	CA9,TF,NDRG1,IGFBP1,ANGPTL4,ADM,IGFBP3,GJB1,LBH,FGFR3,EGR1,BNIP3,NPTX1,HK2,TM4SF4,UPK1A,VTN,PGK1,RHOB,ARRDC3,GAL3ST1,CCN2,KLF6,CXCR4,UNC13D,DCDC2,KDM3A,CCN1,NPNT,FOS,RBP4,SVEP1,SLC23A1,CDH1,FST,CKB,F7,VIM,CITED2,OBSL1,PTPRB,COL5A1,AHSG,C3,NREP,INHA,CPQ,BCAS1,MMP24,COL27A1,ERRFI1,PKHD1,SDC2,SDC4,USH1C,CEBPD,TAGLN,PAPLN,TUBB3,COL6A1,ALDOA,DUSP1,GPRIN2,ERBB3,ACTG1,PKDCC,GPI,EFNA1,IQCN,AGTR1,PTPRF,AN…
GO:BP	small molecule metabolic process	GO:0044281	TRUE	2.56442e-06	5.59101	1813	959	138	21031	CA9,SLC2A3,EGLN3,ADM,IGFBP3,SLC16A3,EGR1,PDK1,PTGDS,ENO2,HK2,APOL1,PGK1,PFKFB4,AK4,KDM3A,RBP4,SLC23A1,SLC17A1,CYP2C9,PFKFB3,PPP1R3G,ADH6,C3,PFKL,ERRFI1,APOL2,ALDH3B1,AMN,ALDOA,GPI,IDH2,PFKP,MPI,CACNA1H,IRS1,ENTPD2,HMGCLL1,HAO1,CYP2C8,TJP2,DEGS2,TPI1,CAV1,SLC17A3,PDE7A,TTR,ADSS1,IDNK,GAPDH,HNF4A,ABCA2,SLC4A4,H6PD,NR1H4,PDE9A,DAB2,LDHA,VLDLR,PCK1,ASRGL1,CNR1,GGT1,CSAD,BMP6,TYMP,GUCY2D,ASL,FMO5,APPL…
GO:BP	cell junction organization	GO:0034330	TRUE	7.67697e-06	5.11481	759	959	72	21031	TNS1,PPFIA4,GJB1,NPTX1,RHOB,SVEP1,CDH1,C3,PKHD1,SDC4,ACTG1,EFNA1,PTPRF,FN1,OXTR,TJP2,SYNPO,THBS1,CAV1,UNC13B,FARP1,AGRN,FLNA,TUBA1A,PIK3R1,ERBB2,SNTA1,NR1H4,DSP,DSG2,CBLN2,LIMS2,BMP6,PRICKLE1,POF1B,NUMBL,PHLDB2,F2RL1,EPB41L5,LZTS3,CDH17,CDH2,ARHGAP33,CXADR,CACNB3,SHANK2,SEMA4A,ABCC8,SMAD7,SYNDIG1,EXT1,IL1RAP,AJM1,SDK1,PLEKHA7,INSR,ADGRL3,IQSEC1,SEMA3E,ADGRB1,SEMA4D,MTSS1,LARGE1,KALRN,CLDN10,CTTNB…
GO:BP	cytoskeleton organization	GO:0007010	TRUE	2.28553e-05	4.64101	1512	959	117	21031	TF,RHOB,CCN2,VIM,OBSL1,ABLIM3,PKHD1,SDC4,USH1C,NEK6,TUBB3,ALDOA,ACTG1,KRT80,PLXNA3,FOXJ1,LRP1,PDGFA,SYNPO,FARP2,WTIP,TTLL6,PDLIM2,FARP1,PDLIM1,CDKN1B,AMOTL2,SH3D21,AGRN,FLNA,TUBA1A,ADRA2A,PIK3R1,BBS1,GAPDH,SVIL,WIPF1,RHOBTB1,SPRY1,CROCC,DSP,SPAG16,CSRP2,CLIP3,RNF19A,CDC42EP3,PRICKLE1,POF1B,NUAK2,WEE1,PHLDB2,DNAH5,DNAH1,PPL,MAP6,CUL7,F2RL1,EPB41L5,AUTS2,NCKIPSD,SPEF2,MTCL1,SPATA7,TRIM46,SPATA17,CX…
GO:BP	extracellular matrix organization	GO:0030198	TRUE	0.000687498	3.16273	324	959	37	21031	P4HA1,VTN,CCN1,NPNT,COL5A1,LOXL4,MMP24,COL27A1,PAPLN,TGFBI,MMP7,QSOX1,LRP1,CAV1,ABI3BP,NDNF,COL11A1,PRICKLE1,PHLDB2,ADAMTS16,CAV2,CCDC80,MATN3,ADAMTSL4,ERO1A,EFEMP2,LOX,FBLN5,EXT1,BMP1,NOTCH1,CRISPLD2,LARGE1,FOXC1,DPP4,FLRT2,COLQ
GO:BP	regulation of primary metabolic process	GO:0080090	TRUE	0.00190789	2.71945	5591	959	321	21031	TF,JUN,ANGPTL4,FOSB,EGLN3,ADM,IGFBP3,LBH,CP,FGFR3,EGR1,PDK1,VTN,ARRDC3,KLF6,HPX,KDM3A,CCN1,NPNT,FOS,CDH1,FST,NOL3,VIM,EIF4A2,CITED2,RASL11A,PPP1R3G,ABLIM3,SAMD11,C3,BDKRB2,ZNF395,IVNS1ABP,ERRFI1,PKHD1,CEBPD,DUSP1,ZNF33B,EFNA1,CNKSR3,AGTR1,ANXA4,JUNB,ZNF503,NR4A1,ID2,FSTL3,PPP1R3B,TNIP1,MXI1,GPRC5B,DUSP16,KLF2,FAM162A,FN1,CXCL8,IRS1,FOXA1,FOXJ1,LRP1,PDGFA,THBS1,SPOCK3,CAV1,WTIP,TNFSF10,RIPK4,MUC1,…
GO:BP	complement activation	GO:0006956	TRUE	0.00206795	2.68446	64	959	14	21031	C1R,C5,CFI,SVEP1,C1S,CFHR1,C3,CFH,C1RL,CFHR2,CFHR5,CFHR3,MASP1,SERPING1
GO:BP	regulation of nitrogen compound metabolic process	GO:0051171	TRUE	0.0094928	2.02261	5440	959	309	21031	TF,JUN,FOSB,EGLN3,IGFBP3,LBH,CP,FGFR3,EGR1,PDK1,VTN,ARRDC3,KLF6,HPX,KDM3A,CCN1,NPNT,FOS,CDH1,FST,NOL3,VIM,EIF4A2,CITED2,RASL11A,ABLIM3,SAMD11,C3,BDKRB2,ZNF395,IVNS1ABP,ERRFI1,PKHD1,CEBPD,DUSP1,ZNF33B,EFNA1,CNKSR3,AGTR1,ANXA4,JUNB,ZNF503,NR4A1,ID2,FSTL3,TNIP1,MXI1,GPRC5B,DUSP16,KLF2,FAM162A,FN1,CXCL8,FOXA1,FOXJ1,LRP1,PDGFA,THBS1,SPOCK3,CAV1,WTIP,TNFSF10,RIPK4,MUC1,ZFP36L2,DAPK1,EBF4,PDLIM1,CDKN1B,…
GO:BP	negative regulation of molecular function	GO:0044092	TRUE	0.0123077	1.90982	672	959	57	21031	JUN,ANGPTL4,VTN,NOL3,EIF4A2,CFHR1,ERRFI1,PKHD1,DUSP1,PTPRF,ANXA4,ID2,DUSP16,FOXJ1,LRP1,THBS1,SPOCK3,CAV1,CDKN1B,CFHR2,SERPINE1,PIM1,FLNA,YWHAE,ADRA2A,ZFP36,GAPDH,ABCA2,CFHR5,TRIB1,DAB2,ANXA8,PDGFB,HHEX,PRKAR1B,ATP2B4,SFRP4,LGALS3,SMAD7,PTK6,TNFAIP3,DUSP10,ID3,NOTCH1,PARP9,CALCR,FETUB,KCNE3,MTURN,PRKN,PYCARD,TCAF2,TMEM225B,INCA1,GSTM2,AQP1,ZNF431
GO:BP	organonitrogen compound metabolic process	GO:1901564	TRUE	0.0217022	1.6635	5986	959	333	21031	FGB,FGA,F13B,EGLN3,IGFBP3,SLC29A4,SLC16A3,CP,FGFR3,EGR1,PDK1,C1R,BNIP3,PIP,ENO2,HK2,APOL1,HABP2,VTN,PGK1,GALNTL6,ARRDC3,BNIP3L,GAL3ST1,CFI,AK4,HPX,CCN1,SLC17A1,CYP2C9,CDH1,CKB,NOL3,F7,VIM,EIF4A2,C1S,PTPRB,C3,BDKRB2,PFKL,INHA,CPQ,MMP24,IVNS1ABP,ERRFI1,APOL2,NEK6,CFH,ALDH3B1,AMN,ALDOA,DUSP1,ITIH5,ERBB3,PKDCC,GPI,EFNA1,CNKSR3,IDH2,AGTR1,PFKP,PTPRF,CISH,TNIP1,C1RL,MMP7,CPM,GPRC5B,DUSP16,KLF2,PDZK1,FA…
GO:BP	cytolysis by host of symbiont cells	GO:0051838	TRUE	0.0231868	1.63476	8	959	5	21031	APOL1,CFHR1,F2,CFHR2,CFHR5
GO:BP	negative regulation of phospholipid biosynthetic process	GO:0071072	TRUE	0.0493044	1.30711	5	959	4	21031	PDGFA,ABCA2,LPCAT1,PDGFB
KEGG	Complement and coagulation cascades	KEGG:04610	FALSE	3.42007e-11	10.466	86	466	26	8484	FGB,FGA,F13B,C1R,C5,VTN,CFI,SERPINA1,F7,C1S,CFHR1,C3,BDKRB2,CFH,F2,CFHR2,SERPINE1,CFHR5,F10,THBD,CFHR3,MASP1,F3,SERPING1,KNG1,BDKRB1
KEGG	Glycolysis / Gluconeogenesis	KEGG:00010	FALSE	1.35363e-06	5.8685	67	466	18	8484	ENO2,HK2,PGK1,ADH6,PFKL,ALDH3B1,ALDOA,GPI,PFKP,TPI1,GAPDH,LDHA,PCK1,PGAM1,ADH4,ADH1B,PGK2,PGAM4
KEGG	HIF-1 signaling pathway	KEGG:04066	FALSE	0.000185152	3.73247	109	466	20	8484	TF,EGLN3,PDK1,ENO2,HK2,PGK1,PFKFB3,PFKL,ALDOA,PFKP,CDKN1B,SERPINE1,PIK3R1,GAPDH,ERBB2,LDHA,ANGPT1,INSR,IFNGR1,PGK2
KEGG	Biosynthesis of amino acids	KEGG:01230	FALSE	0.00482623	2.31639	74	466	14	8484	ENO2,PGK1,PFKL,ALDOA,IDH2,PFKP,TPI1,GAPDH,ASL,MTR,PGAM1,GPT,PGK2,PGAM4
KEGG	Central carbon metabolism in cancer	KEGG:05230	FALSE	0.0110691	1.95589	70	466	13	8484	SLC16A3,FGFR3,PDK1,HK2,PFKL,IDH2,PFKP,NTRK3,PIK3R1,ERBB2,LDHA,PGAM1,PGAM4
KEGG	Carbon metabolism	KEGG:01200	FALSE	0.019585	1.70808	115	466	17	8484	ENO2,HK2,PGK1,PFKL,ALDOA,GPI,IDH2,PFKP,HAO1,TPI1,IDNK,GAPDH,H6PD,PGAM1,GPT,PGK2,PGAM4
KEGG	Fructose and mannose metabolism	KEGG:00051	FALSE	0.0472516	1.32558	34	466	8	8484	HK2,PFKFB4,PFKFB3,PFKL,ALDOA,PFKP,MPI,TPI1
