# Supplementary material for: Targeting nanoparticles to lung cancer-derived A549 cells based on changes on interstitial stiffness in biomimetic models
Source: iScience. 2024 Sep 23;27(10):111015. doi: 10.1016/j.isci.2024.111015 (PMC11492096; doi:10.1016/j.isci.2024.111015)
Supplement: Table S7. Upregulated GO and KEGG pathways for stiff biomimetics - soft biomimetics including gene intersections, related to Figure 2 and Tables 1 and 3 [file mmc8.xlsx]

## Sheet: Table S7
Table S7: Upregulated GO and KEGG pathways for stiff biomimetics - soft biomimetics including gene intersections, related to Figure 1 and Table 1 and 3.
source	term_name	term_id	highlighted	adjusted_p_value	negative_log10_of_adjusted_p_value	term_size	query_size	intersection_size	effective_domain_size	intersections
GO:BP	amide metabolic process	GO:0043603	TRUE	1.73431e-09	8.76087	1194	161	36	21031	EEF1D,ASNS,NIBAN1,TCEA2,ALDH1L2,ASS1,MRPL23,YARS1,RPL41,PPP1R15A,SARS1,EIF4EBP1,RBM3,EIF3CL,CIRBP,SHMT2,RPL26,EIF3D,RPL13A,RPL21,ACSS1,ATF4,RPLP2,RPS17,ACSM3,RPS6,GSTZ1,CYP1B1,GSTA1,IMMP2L,TRNAU1AP,FUT3,VARS2,MBOAT4,CARS1,SMPD3
GO:BP	amino acid metabolic process	GO:0006520	TRUE	2.56296e-07	6.59126	297	161	17	21031	PHGDH,ASNS,PRODH2,ASS1,YARS1,SARS1,SHMT2,GPT2,ATF4,SDSL,GSTZ1,DDC,HPD,SARDH,VARS2,CBS,CARS1
GO:BP	L-serine metabolic process	GO:0006563	TRUE	0.00289132	2.5389	12	161	4	21031	PHGDH,SHMT2,SDSL,CBS
KEGG	Biosynthesis of amino acids	KEGG:01230	FALSE	0.00106467	2.97279	74	90	7	8484	PHGDH,ASNS,ASS1,SHMT2,GPT2,SDSL,CBS
KEGG	Glycine, serine and threonine metabolism	KEGG:00260	FALSE	0.00458874	2.33831	39	90	5	8484	PHGDH,SHMT2,SDSL,SARDH,CBS
KEGG	Ribosome	KEGG:03010	FALSE	0.0182277	1.73927	153	90	8	8484	MRPL23,RPL41,RPL26,RPL13A,RPL21,RPLP2,RPS17,RPS6
KEGG	Tyrosine metabolism	KEGG:00350	FALSE	0.0474577	1.32369	36	90	4	8484	ALDH3A1,GSTZ1,DDC,HPD
