# Supplementary material for: Targeting nanoparticles to lung cancer-derived A549 cells based on changes on interstitial stiffness in biomimetic models
Source: iScience. 2024 Sep 23;27(10):111015. doi: 10.1016/j.isci.2024.111015 (PMC11492096; doi:10.1016/j.isci.2024.111015)
Supplement: Table S8. Upregulated GO and KEGG pathways for stiff biomimetics - soft biomimetics including gene intersections, related to Figure 2 and Tables 2 and 3 [file mmc9.xlsx]

## Sheet: Table S8
Table S8: Upregulated GO and KEGG pathways for stiff biomimetics - soft biomimetics including gene intersections, related to Figure 1 and Table 2 and 3.
source	term_name	term_id	highlighted	adjusted_p_value	negative_log10_of_adjusted_p_value	term_size	query_size	intersection_size	effective_domain_size	intersections
GO:BP	cell cycle	GO:0007049	TRUE	5.74511e-08	7.2407	1819	442	82	21031	ECT2,EGFR,HSPA2,ASPM,XPO1,HELLS,CCL2,NEDD1,UHMK1,ITGB3BP,ESCO2,KIF18A,POC1B,HMCN1,CENPI,ANLN,APC,PTGS2,PTPRK,GEN1,KAT2B,PBK,ATRX,OSGIN2,BRIP1,NUSAP1,DIAPH3,TTK,ARID2,CDC27,PIAS1,NAE1,TAOK1,ZWILCH,PKD2,NFIB,SOX9,ANKRD17,RMI1,PHIP,CENPE,DYNLT3,MKI67,FIGN,FHL1,NEK7,SPIN1,SMC2,CLASP2,UBXN2B,CDK1,NCAPG,MTBP,NCAPG2,TGFBR1,TGFB2,SKIL,RRM2,CEP55,EXOC5,SFRP1,FGF2,CLSPN,PPP1R12A,RAD54B,FZD9,SLF1,SCRIB,SGO1…
GO:BP	establishment of localization in cell	GO:0051649	TRUE	6.62614e-06	5.17874	1972	442	81	21031	SLC6A12,ECT2,RAB17,LRRK2,XPO1,TRAM1,HIF1A,SLC38A2,HEATR5A,YTHDC1,TMEM30A,NSF,KPNA3,SCYL2,RAB3B,UHMK1,CD24,NF1,VPS13A,NFKBIA,ZBED6,KIF18A,MALT1,ANKRD50,NEDD4,CSE1L,NRG1,APPBP2,APC,PTGS2,VPS13C,KAT2B,BLTP3B,AP3M1,MON2,MTMR2,CHM,ITGB3,ABCG1,NUSAP1,DIAPH3,VAMP7,ZWILCH,DST,AP5M1,STARD4,PKD2,CYBRD1,CENPE,RANBP2,SYTL2,CLASP2,UBXN2B,CDK1,CCDC88A,FCHO2,VPS13B,ZDHHC2,SYTL5,STAM2,EXOC5,EEA1,SH3TC2,AKAP5,SLC…
GO:BP	epithelial cell migration	GO:0010631	TRUE	0.000298033	3.52574	304	442	23	21031	FGFBP1,AMOT,ARHGAP5,HIF1A,KITLG,NF1,LOXL2,ANLN,PTGS2,PIK3C2A,ITGB3,ITGA2,KANK1,SOX9,SRPX2,CLASP2,PIK3R3,TGFBR1,TGFB2,STC1,FGF2,PKN2,PIK3CA
GO:BP	macromolecule modification	GO:0043412	TRUE	0.000355921	3.44865	3262	442	110	21031	ECT2,EGFR,GFRA1,TNFSF15,HSPA2,PLOD2,LRRK2,HIPK3,PRAME,GON7,HIF1A,SGK1,HELLS,SYNPO2,CCL2,SCYL2,KITLG,UHMK1,CD24,USP34,NF1,LOXL2,ESCO2,TMTC3,C1GALT1,MAP3K1,MALT1,NEDD4,UBR3,NRG1,APPBP2,APC,DTWD1,PTGS2,PTPRK,STK26,KAT2B,GPRC5A,MED21,ZDHHC20,PBK,ATRX,MTMR2,NEIL3,CHM,ST6GAL2,ITGB3,MID2,TTK,CMTR2,PIGN,ALPK2,CDC27,PIAS1,IL6ST,NAE1,TAOK1,GNAQ,PKD2,PTPRQ,SOX9,PHIP,CENPE,FBXL5,ST6GALNAC3,USP53,RANBP2,NEK7,…
GO:BP	anatomical structure development	GO:0048856	TRUE	0.000875358	3.05781	5899	442	172	21031	RNH1,SLC5A3,SERF1B,AKR1B1,ECT2,EGFR,RAB17,NPY1R,GFRA1,IGFBP5,SERPINA5,NOMO3,HSPA2,FGFBP1,LRRK2,ASPM,AMOT,MKLN1,ARHGAP5,TLL1,HIF1A,EHF,SLC38A2,RAPH1,YTHDC1,PAQR8,S1PR3,SGK1,COL12A1,HELLS,TMEM30A,CCL2,SCYL2,NCKAP1,KITLG,PTBP3,PAQR5,NRCAM,PHF6,UHMK1,CD24,FGD6,NF1,VPS13A,LOXL2,ESCO2,NR4A2,DMBT1,NFKBIA,ZBED6,GPRIN3,KIF18A,C1GALT1,MALT1,COL14A1,NEDD4,UBR3,APBA2,ITGB8,ANLN,NRG1,SLC12A2,APC,CD46,GNA13,PT…
GO:BP	intracellular signal transduction	GO:0035556	TRUE	0.00662923	2.17854	2668	442	90	21031	ECT2,EGFR,TNFSF15,IGFBP5,LRRK2,HIPK3,KLB,AMOT,ARHGAP5,HIF1A,SGK1,PSD4,HELLS,CCL2,NCKAP1,NFAT5,KITLG,CD24,NF1,NFKBIA,MYZAP,MAP3K1,MALT1,ARHGAP42,NEDD4,NRG1,APC,GNA13,PTGS2,PIK3C2A,GEN1,STK26,DOCK4,DEPDC1,DDAH1,PBK,ATRX,CHM,ITGAV,BRIP1,ITGB3,ADRA1B,MID2,FAM13B,TTK,NAE1,TAOK1,ZWILCH,KANK1,EEF1E1,TEAD1,SOX9,ANKRD17,VAV3,FRMD6,PIK3R3,CDK1,TGFBR1,SESN3,CCDC88A,ROS1,TGFB2,EIF2AK2,SKIL,KCTD9,AKAP5,FGF2,C…
GO:BP	homeostatic process	GO:0042592	TRUE	0.0195402	1.70907	1712	442	63	21031	GLS,AKR1B1,EGFR,IGFBP5,LRRK2,HIF1A,CALB2,MED13,CCL2,KITLG,PTBP3,CNNM1,CD24,NF1,ZBED6,POC1B,COL14A1,SLC12A2,SERPINA3,APC,PTGS2,TMEM97,ITGB3,ABCG1,ATP13A3,DMXL2,DIAPH3,SLC39A10,ARID2,TAOK1,PKD2,CYBRD1,NFIB,SOX9,RMI1,FLVCR1,FBXL5,SLC9A6,NCAPG2,SESN3,CA2,STC1,VPS13B,SKIL,ZNF236,ATP7A,FGF2,SLC39A8,SLC4A11,AQP2,CLTRN,FZD9,NAPEPLD,PRKAA2,AKAP11,SLC25A40,TRPC1,TLR4,MLLT6,TLCD4,RC3H1,PIK3CA,FRRS1
GO:BP	cell division	GO:0051301	TRUE	0.0218805	1.65994	656	442	32	21031	ECT2,ASPM,HELLS,NEDD1,ITGB3BP,HMCN1,ANLN,APC,DIXDC1,KAT2B,BRIP1,NUSAP1,CDC27,ZWILCH,CENPE,DYNLT3,FIGN,SMC2,CLASP2,CDK1,NCAPG,NCAPG2,TGFB2,CEP55,EXOC5,FGF2,SGO1,ORC4,KNL1,SGO2,KIF20B,PKN2
GO:BP	protein localization to kinetochore	GO:0034501	TRUE	0.0219907	1.65776	15	442	5	21031	TTK,ZWILCH,CDK1,MTBP,KNL1
GO:BP	cellular response to external stimulus	GO:0071496	TRUE	0.026917	1.56997	341	442	21	21031	EGFR,LRRK2,SLC38A2,NR4A2,MAP3K1,PTGS2,STK26,KAT2B,BRIP1,ITGB3,ITGA2,SOX9,SESN3,EIF2AK2,SFRP1,FGF2,AQP2,PRKAA2,TLR4,ITGA4,BMT2
GO:BP	growth	GO:0040007	TRUE	0.0424402	1.37222	939	442	40	21031	EGFR,NPY1R,IGFBP5,ASPM,HIF1A,RAPH1,SGK1,NRCAM,IL17RB,COL14A1,APBA2,NRG1,ATRX,OSGIN2,TMEM97,ARID2,TEAD1,SOX9,RMI1,FLVCR1,SLC9A6,FHL1,CLASP2,CDK1,NCAPG2,TGFBR1,ROS1,TGFB2,STC1,BNC2,SFRP1,FGF2,FZD9,BLTP1,STIL,CRYAB,ITGA4,PPP2R3A,PIK3CA,RARB
GO:BP	cellular response to oxygen-containing compound	GO:1901701	TRUE	0.0428945	1.3676	1179	442	47	21031	ECT2,EGFR,IGFBP5,CPEB2,LRRK2,HIF1A,SLC38A2,SGK1,CCL2,NR4A2,NFKBIA,ZBED6,KIF18A,MALT1,TBC1D4,APC,PTGS2,PTPRK,PIK3C2A,KAT2B,PLSCR4,GLP2R,BRIP1,ITGB3,ITGA2,GNAQ,KANK1,PKD2,SOX9,PHIP,PIK3R3,CDK1,SESN3,CA2,STC1,ZNF236,ATP7A,SFRP1,AQP2,CLTRN,PRKAA2,TNIP3,TLR4,XRN1,ITGA4,BMT2,PIK3CA
KEGG	Regulation of actin cytoskeleton	KEGG:04810	FALSE	0.0185783	1.73099	227	213	16	8484	EGFR,NCKAP1,ITGB8,APC,GNA13,ITGAV,ITGB3,DIAPH3,ITGA2,VAV3,PIK3R3,ITGA10,FGF2,PPP1R12A,ITGA4,PIK3CA
KEGG	Proteoglycans in cancer	KEGG:05205	FALSE	0.0196789	1.706	205	213	15	8484	EGFR,HIF1A,ITGAV,ITGB3,ITGA2,VAV3,PIK3R3,TGFB2,FGF2,PPP1R12A,FZD9,TIMP3,TLR4,ANK1,PIK3CA
